# Supplementary material for: A Mitochondrial Plasma Proteomic Signature Identifies Metastatic Chromophobe Renal Cell Carcinoma
Source: Cancers (Basel). 2026 Mar 23;18(6):1032. doi: 10.3390/cancers18061032 (PMC13025462; doi:10.3390/cancers18061032)
Supplement: Supplementary file 1 [file cancers-18-01032-s001.zip]

Archive with 1 entries (1 files):
- cancers-4170703-supplementary.pdf
